# Supplementary material for: Activation of mTORC1 and c-Jun by Prohibitin1 loss in Schwann cells may link mitochondrial dysfunction to demyelination
Source: eLife. 2021 Sep 14;10:e66278. doi: 10.7554/eLife.66278 (PMC8478418; doi:10.7554/eLife.66278)
Supplement: Figure 1—source data 1. [file elife-66278-fig1-data1.zip]

Archive with 21 entries (17 files):
- Figure 1 - source data 1/Annotated uncropped WB.jpg
- Figure 1 - source data 1/Raw files/
- Figure 1 - source data 1/Raw files/Memb 1/
- Figure 1 - source data 1/Raw files/Memb 1/c-Jun 2018-02-12 18hr 53min_Exposure_200.0sec.scn
- Figure 1 - source data 1/Raw files/Memb 1/c-Jun 2018-02-12 18hr 53min_ladder.scn
- Figure 1 - source data 1/Raw files/Memb 1/GAPDH B 2018-02-13 16hr 07min_Exposure_65.0sec.scn
- Figure 1 - source data 1/Raw files/Memb 1/GAPDH B 2018-02-13 16hr 07min_ladder.scn
- Figure 1 - source data 1/Raw files/Memb 2/
- Figure 1 - source data 1/Raw files/Memb 2/GAPDH_MembA 2018-04-20 19hr 03min_Exposure_200.0sec.scn
- Figure 1 - source data 1/Raw files/Memb 2/GAPDH_MembA 2018-04-20 19hr 03min_ladder.scn
- Figure 1 - source data 1/Raw files/Memb 2/p-4EB-P12018-04-17 13hr 52min_Exposure_22.6sec.scn
- Figure 1 - source data 1/Raw files/Memb 2/p-4EB-P12018-04-17 13hr 52min_ladder.scn
- Figure 1 - source data 1/Raw files/Memb 2/S6RP 2018-04-18 19hr 42min_Exposure_2.0sec.scn
- Figure 1 - source data 1/Raw files/Memb 2/S6RP 2018-04-18 19hr 42min_ladder.scn
- Figure 1 - source data 1/Raw files/Memb 3/
- Figure 1 - source data 1/Raw files/Memb 3/4EBP1 2018-04-18 19hr 46min_Exposure_2.0sec.scn
- Figure 1 - source data 1/Raw files/Memb 3/4EBP1 2018-04-18 19hr 46min_Exposure_5.0sec.scn
- Figure 1 - source data 1/Raw files/Memb 3/GAPDH_MembB 2018-04-20 18hr 55min_Exposure_189.6sec.scn
- Figure 1 - source data 1/Raw files/Memb 3/GAPDH_MembB 2018-04-20 18hr 55min_ladder.scn
- Figure 1 - source data 1/Raw files/Memb 3/p-S6RP 2018-04-17 13hr 47min_Exposure_27.8sec.scn
- Figure 1 - source data 1/Raw files/Memb 3/p-S6RP 2018-04-17 13hr 47min_ladder.scn
