# Supplementary material for: Activation of mTORC1 and c-Jun by Prohibitin1 loss in Schwann cells may link mitochondrial dysfunction to demyelination
Source: eLife. 2021 Sep 14;10:e66278. doi: 10.7554/eLife.66278 (PMC8478418; doi:10.7554/eLife.66278)
Supplement: Figure 1—figure supplement 1—source data 1. [file elife-66278-fig1-figsupp1-data1.zip]

Archive with 22 entries (17 files):
- Figure 1 - figure supplement 1 - source data 1/Annotated uncropped WB.jpg
- Figure 1 - figure supplement 1 - source data 1/Raw files/
- Figure 1 - figure supplement 1 - source data 1/Raw files/Memb 1/
- Figure 1 - figure supplement 1 - source data 1/Raw files/Memb 1/GAPDH B 2018-02-13 16hr 07min_Exposure_65.0sec.scn
- Figure 1 - figure supplement 1 - source data 1/Raw files/Memb 1/GAPDH B 2018-02-13 16hr 07min_ladder.scn
- Figure 1 - figure supplement 1 - source data 1/Raw files/Memb 1/p-Akt 2018-02-11 18hr 12min_Exposure_300.0sec.scn
- Figure 1 - figure supplement 1 - source data 1/Raw files/Memb 1/p-Akt 2018-02-11 18hr 12min_ladder.scn
- Figure 1 - figure supplement 1 - source data 1/Raw files/Memb 2/
- Figure 1 - figure supplement 1 - source data 1/Raw files/Memb 2/Akt 2018-02-13 12hr 55min_Exposure_17.7sec.scn
- Figure 1 - figure supplement 1 - source data 1/Raw files/Memb 2/Akt 2018-02-13 12hr 55min_ladder.scn
- Figure 1 - figure supplement 1 - source data 1/Raw files/Memb 2/GAPDH A 2018-02-13 16hr 04min_Exposure_65.0sec.scn
- Figure 1 - figure supplement 1 - source data 1/Raw files/Memb 2/GAPDH A 2018-02-13 16hr 04min_ladder.scn
- Figure 1 - figure supplement 1 - source data 1/Raw files/Memb 3/
- Figure 1 - figure supplement 1 - source data 1/Raw files/Memb 3/After stripping/
- Figure 1 - figure supplement 1 - source data 1/Raw files/Memb 3/After stripping/2nd Ctrl 2020-12-14 21hr 16min_Exposure_50.0sec.scn
- Figure 1 - figure supplement 1 - source data 1/Raw files/Memb 3/After stripping/2nd Ctrl 2020-12-14 21hr 16min_ladder.scn
- Figure 1 - figure supplement 1 - source data 1/Raw files/Memb 3/After stripping/b-tubulin 2020-12-17 19hr 38min_Exposure_20.0sec.scn
- Figure 1 - figure supplement 1 - source data 1/Raw files/Memb 3/After stripping/b-tubulin 2020-12-17 19hr 38min_ladder.scn
- Figure 1 - figure supplement 1 - source data 1/Raw files/Memb 3/After stripping/mTOR 2020-12-16 18hr 24min_Exposure_29.0sec.scn
- Figure 1 - figure supplement 1 - source data 1/Raw files/Memb 3/After stripping/mTOR 2020-12-16 18hr 24min_ladder.scn
- Figure 1 - figure supplement 1 - source data 1/Raw files/Memb 3/p-mTOR 2020-12-13 20hr 06min_Exposure_79.4sec.scn
- Figure 1 - figure supplement 1 - source data 1/Raw files/Memb 3/p-mTOR 2020-12-13 20hr 06min_ladder.scn
