# Supplementary material for: Activation of mTORC1 and c-Jun by Prohibitin1 loss in Schwann cells may link mitochondrial dysfunction to demyelination
Source: eLife. 2021 Sep 14;10:e66278. doi: 10.7554/eLife.66278 (PMC8478418; doi:10.7554/eLife.66278)
Supplement: Figure 1—figure supplement 2—source data 1. [file elife-66278-fig1-figsupp2-data1.zip]

Archive with 17 entries (16 files):
- Figure 1 - figure supplement 2 - source data 1/Annotated uncropped WB.jpg
- Figure 1 - figure supplement 2 - source data 1/Raw files/
- Figure 1 - figure supplement 2 - source data 1/Raw files/desktop.ini
- Figure 1 - figure supplement 2 - source data 1/Raw files/user 2021-05-19 12hr 38min_Exposure_29.9sec membrane E2 pS6 geECL.scn
- Figure 1 - figure supplement 2 - source data 1/Raw files/user 2021-05-19 12hr 40min_Exposure_29.9sec membrane E2 pS6 geECL high sensitivity.scn
- Figure 1 - figure supplement 2 - source data 1/Raw files/user 2021-05-19 12hr 43min_Exposure_59.9sec membrane D2 JUN geECL ladder.scn
- Figure 1 - figure supplement 2 - source data 1/Raw files/user 2021-05-19 12hr 43min_Exposure_59.9sec membrane D2 JUN geECL.scn
- Figure 1 - figure supplement 2 - source data 1/Raw files/user 2021-05-20 11hr 39min_Exposure_39.1sec membrane D2 p4EBP1 ladder.scn
- Figure 1 - figure supplement 2 - source data 1/Raw files/user 2021-05-20 11hr 39min_Exposure_39.1sec membrane D2 p4EBP1.scn
- Figure 1 - figure supplement 2 - source data 1/Raw files/user 2021-05-20 11hr 43min-1_Exposure_6.9sec membrane E2 4EBP1 ladder.scn
- Figure 1 - figure supplement 2 - source data 1/Raw files/user 2021-05-20 11hr 43min-1_Exposure_6.9sec membrane E2 4EBP1.scn
- Figure 1 - figure supplement 2 - source data 1/Raw files/user 2021-05-21 13hr 02min_Exposure_8.7sec membrane D2 S6RP ladder.scn
- Figure 1 - figure supplement 2 - source data 1/Raw files/user 2021-05-21 13hr 02min_Exposure_8.7sec membrane D2 S6RP.scn
- Figure 1 - figure supplement 2 - source data 1/Raw files/user 2021-05-21 17hr 47min_Exposure_10.5sec membrane E2 GAPDH ladder.scn
- Figure 1 - figure supplement 2 - source data 1/Raw files/user 2021-05-21 17hr 47min_Exposure_10.5sec membrane E2 GAPDH.scn
- Figure 1 - figure supplement 2 - source data 1/Raw files/user 2021-05-22 13hr 35min_Exposure_3.4sec membrane D2 GAPDH ladder.scn
- Figure 1 - figure supplement 2 - source data 1/Raw files/user 2021-05-22 13hr 35min_Exposure_3.4sec membrane D2 GAPDH.scn
