# Supplementary material for: Activation of mTORC1 and c-Jun by Prohibitin1 loss in Schwann cells may link mitochondrial dysfunction to demyelination
Source: eLife. 2021 Sep 14;10:e66278. doi: 10.7554/eLife.66278 (PMC8478418; doi:10.7554/eLife.66278)
Supplement: Figure 2—source data 1. [file elife-66278-fig2-data1.zip]

Archive with 24 entries (21 files):
- Figure 2 - source data 1/Annotated uncropped WB.jpg
- Figure 2 - source data 1/Raw files/
- Figure 2 - source data 1/Raw files/Memb 1/
- Figure 2 - source data 1/Raw files/Memb 1/4E-BP1 2020-06-21 19hr 55min_Exposure_10.0sec.scn
- Figure 2 - source data 1/Raw files/Memb 1/4E-BP1 2020-06-21 19hr 55min_ladder.scn
- Figure 2 - source data 1/Raw files/Memb 1/b-tubulin 2020-06-22 21hr 05min_Exposure_27.0sec.scn
- Figure 2 - source data 1/Raw files/Memb 1/b-tubulin 2020-06-22 21hr 05min_ladder.scn
- Figure 2 - source data 1/Raw files/Memb 1/eIF2a 2020-06-20 19hr 38min_Exposure_4.0sec.scn
- Figure 2 - source data 1/Raw files/Memb 1/eIF2a 2020-06-20 19hr 38min_ladder.scn
- Figure 2 - source data 1/Raw files/Memb 1/JUN 2020-06-19 19hr 59min_Exposure_13.0sec.scn
- Figure 2 - source data 1/Raw files/Memb 1/JUN 2020-06-19 19hr 59min_ladder.scn
- Figure 2 - source data 1/Raw files/Memb 1/p-S6 2020-06-18 20hr 02min_Exposure_3.0sec.scn
- Figure 2 - source data 1/Raw files/Memb 1/p-S6 2020-06-18 20hr 02min_ladder.scn
- Figure 2 - source data 1/Raw files/Memb 2/
- Figure 2 - source data 1/Raw files/Memb 2/Bip 2020-06-20 19hr 36min_Exposure_3.0sec.scn
- Figure 2 - source data 1/Raw files/Memb 2/Bip 2020-06-20 19hr 36min_ladder.scn
- Figure 2 - source data 1/Raw files/Memb 2/b-tubulin 2020-06-22 21hr 02min_Exposure_13.0sec.scn
- Figure 2 - source data 1/Raw files/Memb 2/b-tubulin 2020-06-22 21hr 02min_ladder.scn
- Figure 2 - source data 1/Raw files/Memb 2/p-4EBP1 2020-06-18 19hr 58min_Exposure_10.0sec.scn
- Figure 2 - source data 1/Raw files/Memb 2/p-4EBP1 2020-06-18 19hr 58min_ladder.scn
- Figure 2 - source data 1/Raw files/Memb 2/p-eIF2a 2020-06-19 19hr 55min_Exposure_52.0sec.scn
- Figure 2 - source data 1/Raw files/Memb 2/p-eIF2a 2020-06-19 19hr 55min_ladder.scn
- Figure 2 - source data 1/Raw files/Memb 2/S6 2020-06-21 19hr 52min_Exposure_4.0sec.scn
- Figure 2 - source data 1/Raw files/Memb 2/S6 2020-06-21 19hr 52min_ladder.scn
