# Supplementary material for: Activation of mTORC1 and c-Jun by Prohibitin1 loss in Schwann cells may link mitochondrial dysfunction to demyelination
Source: eLife. 2021 Sep 14;10:e66278. doi: 10.7554/eLife.66278 (PMC8478418; doi:10.7554/eLife.66278)
Supplement: Figure 2—figure supplement 1—source data 1. [file elife-66278-fig2-figsupp1-data1.zip]

Archive with 25 entries (22 files):
- Figure 2 - figure supplement 1 - source data 1/Annotated uncropped WB.jpg
- Figure 2 - figure supplement 1 - source data 1/Raw files/
- Figure 2 - figure supplement 1 - source data 1/Raw files/Memb 1/
- Figure 2 - figure supplement 1 - source data 1/Raw files/Memb 1/4EBP1 2020-03-08 12hr 40min_Exposure_12.4sec.scn
- Figure 2 - figure supplement 1 - source data 1/Raw files/Memb 1/4EBP1 2020-03-08 12hr 40min_ladder.scn
- Figure 2 - figure supplement 1 - source data 1/Raw files/Memb 1/Bip 2020-03-09 12hr 41min_Exposure_1.5sec.scn
- Figure 2 - figure supplement 1 - source data 1/Raw files/Memb 1/Bip 2020-03-09 12hr 41min_ladder.scn
- Figure 2 - figure supplement 1 - source data 1/Raw files/Memb 1/b-tubulin 2020-03-09 16hr 52min_Exposure_5.9sec.scn
- Figure 2 - figure supplement 1 - source data 1/Raw files/Memb 1/b-tubulin 2020-03-09 16hr 52min_ladder.scn
- Figure 2 - figure supplement 1 - source data 1/Raw files/Memb 1/JUN 2020-03-05 12hr 58min_Exposure_7.0sec.scn
- Figure 2 - figure supplement 1 - source data 1/Raw files/Memb 1/JUN 2020-03-05 12hr 58min_ladder.scn
- Figure 2 - figure supplement 1 - source data 1/Raw files/Memb 1/p-eIF2a 2020-03-06 12hr 26min_Exposure_33.2sec.scn
- Figure 2 - figure supplement 1 - source data 1/Raw files/Memb 1/p-eIF2a 2020-03-06 12hr 26min_ladder.scn
- Figure 2 - figure supplement 1 - source data 1/Raw files/Memb 1/S6 2020-03-07 13hr 18min_Exposure_2.5sec.scn
- Figure 2 - figure supplement 1 - source data 1/Raw files/Memb 1/S6 2020-03-07 13hr 18min_ladder.scn
- Figure 2 - figure supplement 1 - source data 1/Raw files/Memb 2/
- Figure 2 - figure supplement 1 - source data 1/Raw files/Memb 2/b-tubulin 2020-03-09 16hr 50min_Exposure_9.4sec.scn
- Figure 2 - figure supplement 1 - source data 1/Raw files/Memb 2/b-tubulin 2020-03-09 16hr 50min_ladder.scn
- Figure 2 - figure supplement 1 - source data 1/Raw files/Memb 2/eIF2a 2020-03-07 13hr 14min_Exposure_4.0sec.scn
- Figure 2 - figure supplement 1 - source data 1/Raw files/Memb 2/eIF2a 2020-03-07 13hr 14min_ladder.scn
- Figure 2 - figure supplement 1 - source data 1/Raw files/Memb 2/p-4EBP1 2020-03-06 12hr 23min_Exposure_39.2sec.scn
- Figure 2 - figure supplement 1 - source data 1/Raw files/Memb 2/p-4EBP1 2020-03-06 12hr 23min_ladder.scn
- Figure 2 - figure supplement 1 - source data 1/Raw files/Memb 2/p-S6 2020-03-05 12hr 55min_Exposure_3.0sec.scn
- Figure 2 - figure supplement 1 - source data 1/Raw files/Memb 2/p-S6 2020-03-05 12hr 55min_ladder.scn
- Figure 2 - figure supplement 1 - source data 1/Raw files/Opa1.zip
