# Supplementary material for: Activation of mTORC1 and c-Jun by Prohibitin1 loss in Schwann cells may link mitochondrial dysfunction to demyelination
Source: eLife. 2021 Sep 14;10:e66278. doi: 10.7554/eLife.66278 (PMC8478418; doi:10.7554/eLife.66278)
Supplement: Figure 4—figure supplement 1—source data 1. [file elife-66278-fig4-figsupp1-data1.zip]

Archive with 19 entries (15 files):
- Figure 4 - figure supplement 1 - source data 1/Annotated uncropped WB.jpg
- Figure 4 - figure supplement 1 - source data 1/Raw files/
- Figure 4 - figure supplement 1 - source data 1/Raw files/Memb 1/
- Figure 4 - figure supplement 1 - source data 1/Raw files/Memb 1/b-tubulin 2020-01-16 14hr 28min_Exposure_47.2sec.scn
- Figure 4 - figure supplement 1 - source data 1/Raw files/Memb 1/b-tubulin 2020-01-16 14hr 28min_ladder.scn
- Figure 4 - figure supplement 1 - source data 1/Raw files/Memb 1/MLKL 2019-12-13 17hr 19min_Exposure_113.6sec.scn
- Figure 4 - figure supplement 1 - source data 1/Raw files/Memb 1/MLKL 2019-12-13 17hr 19min_ladder.scn
- Figure 4 - figure supplement 1 - source data 1/Raw files/Memb 2/
- Figure 4 - figure supplement 1 - source data 1/Raw files/Memb 2/b-tubulin 2020-06-23 21hr 09min_Exposure_34.0sec.scn
- Figure 4 - figure supplement 1 - source data 1/Raw files/Memb 2/b-tubulin 2020-06-23 21hr 09min_ladder.scn
- Figure 4 - figure supplement 1 - source data 1/Raw files/Memb 2/p62 2020-06-22 19hr 39min_Exposure_9.0sec.scn
- Figure 4 - figure supplement 1 - source data 1/Raw files/Memb 2/p62 2020-06-22 19hr 39min_ladder.scn
- Figure 4 - figure supplement 1 - source data 1/Raw files/Memb 3/
- Figure 4 - figure supplement 1 - source data 1/Raw files/Memb 3/Atg7 2020-06-27 19hr 05min_Exposure_40.0sec.scn
- Figure 4 - figure supplement 1 - source data 1/Raw files/Memb 3/Atg7 2020-06-27 19hr 05min_ladder.scn
- Figure 4 - figure supplement 1 - source data 1/Raw files/Memb 3/b-tubulin 2020-07-10 21hr 48min_Exposure_100.0sec.scn
- Figure 4 - figure supplement 1 - source data 1/Raw files/Memb 3/b-tubulin 2020-07-10 21hr 48min_Exposure_38.0sec.scn
- Figure 4 - figure supplement 1 - source data 1/Raw files/Memb 3/LC3B 2020-06-25 19hr 32min_Exposure_21.0sec.scn
- Figure 4 - figure supplement 1 - source data 1/Raw files/Memb 3/LC3B 2020-06-25 19hr 32min_ladder.scn
