# Supplementary material for: Activation of mTORC1 and c-Jun by Prohibitin1 loss in Schwann cells may link mitochondrial dysfunction to demyelination
Source: eLife. 2021 Sep 14;10:e66278. doi: 10.7554/eLife.66278 (PMC8478418; doi:10.7554/eLife.66278)
Supplement: Figure 5—source data 1. [file elife-66278-fig5-data1.zip]

Archive with 24 entries (21 files):
- Figure 5 - source data 1/Annotated uncropped WB.jpg
- Figure 5 - source data 1/Raw files/
- Figure 5 - source data 1/Raw files/Memb 1/
- Figure 5 - source data 1/Raw files/Memb 1/b-tubulin 2019-07-01 16hr 05min_Exposure_3.5sec.scn
- Figure 5 - source data 1/Raw files/Memb 1/eiF2a 2019-06-29 13hr 01min_Exposure_3.0sec.scn
- Figure 5 - source data 1/Raw files/Memb 1/eiF2a 2019-06-29 13hr 01min_ladder.scn
- Figure 5 - source data 1/Raw files/Memb 1/GPR78 2019-06-30 17hr 17min_Exposure_31.1sec.scn
- Figure 5 - source data 1/Raw files/Memb 1/GPR78 2019-06-30 17hr 17min_ladder.scn
- Figure 5 - source data 1/Raw files/Memb 1/Opa1.zip
- Figure 5 - source data 1/Raw files/Memb 1/p-4E-BP1 2019-06-27 13hr 19min_Exposure_11.0sec.scn
- Figure 5 - source data 1/Raw files/Memb 1/p-4E-BP1 2019-06-27 13hr 19min_ladder.scn
- Figure 5 - source data 1/Raw files/Memb 1/p-S6 2019-06-28 13hr 08min_Exposure_35.0sec.scn
- Figure 5 - source data 1/Raw files/Memb 1/p-S6 2019-06-28 13hr 08min_ladder.scn
- Figure 5 - source data 1/Raw files/Memb 2/
- Figure 5 - source data 1/Raw files/Memb 2/4E-BP1 2019-06-30 17hr 21min_Exposure_5.0sec.scn
- Figure 5 - source data 1/Raw files/Memb 2/4E-BP1 2019-06-30 17hr 21min_ladder.scn
- Figure 5 - source data 1/Raw files/Memb 2/b-tubulin 2019-07-01 16hr 08min_Exposure_9.4sec.scn
- Figure 5 - source data 1/Raw files/Memb 2/b-tubulin 2019-07-01 16hr 08min_ladder.scn
- Figure 5 - source data 1/Raw files/Memb 2/JUN 2019-06-28 13hr 04min_Exposure_52.0sec.scn
- Figure 5 - source data 1/Raw files/Memb 2/JUN 2019-06-28 13hr 04min_ladder.scn
- Figure 5 - source data 1/Raw files/Memb 2/p-eIF2a 2019-06-27 13hr 22min_Exposure_100.0sec.scn
- Figure 5 - source data 1/Raw files/Memb 2/p-eIF2a 2019-06-27 13hr 22min_ladder.scn
- Figure 5 - source data 1/Raw files/Memb 2/S6 2019-06-29 13hr 04min_Exposure_7.4sec.scn
- Figure 5 - source data 1/Raw files/Memb 2/S6 2019-06-29 13hr 04min_ladder.scn
