# Supplementary material for: Activation of mTORC1 and c-Jun by Prohibitin1 loss in Schwann cells may link mitochondrial dysfunction to demyelination
Source: eLife. 2021 Sep 14;10:e66278. doi: 10.7554/eLife.66278 (PMC8478418; doi:10.7554/eLife.66278)
Supplement: Figure 6—source data 1. [file elife-66278-fig6-data1.zip]

Archive with 6 entries (5 files):
- Figure 6 - source data 1/Annotated uncropped WB.jpg
- Figure 6 - source data 1/Raw files/
- Figure 6 - source data 1/Raw files/b-tubulin 2019-07-25 16hr 54min_Exposure_14.0sec.scn
- Figure 6 - source data 1/Raw files/b-tubulin 2019-07-25 16hr 54min_ladder.scn
- Figure 6 - source data 1/Raw files/JUN 2019-07-23 16hr 20min_Exposure_100.0sec.scn
- Figure 6 - source data 1/Raw files/JUN 2019-07-23 16hr 20min_ladder.scn
