# Supplementary material for: Activation of mTORC1 and c-Jun by Prohibitin1 loss in Schwann cells may link mitochondrial dysfunction to demyelination
Source: eLife. 2021 Sep 14;10:e66278. doi: 10.7554/eLife.66278 (PMC8478418; doi:10.7554/eLife.66278)
Supplement: Figure 6—figure supplement 1—source data 1. [file elife-66278-fig6-figsupp1-data1.zip]

Archive with 23 entries (20 files):
- Figure 6 - figure supplement 1 - source data 1/Annotated uncropped WB.jpg
- Figure 6 - figure supplement 1 - source data 1/Raw files/
- Figure 6 - figure supplement 1 - source data 1/Raw files/Memb 1/
- Figure 6 - figure supplement 1 - source data 1/Raw files/Memb 1/Bip 2019-07-24 12hr 43min_Exposure_5.0sec.scn
- Figure 6 - figure supplement 1 - source data 1/Raw files/Memb 1/Bip 2019-07-24 12hr 43min_ladder.scn
- Figure 6 - figure supplement 1 - source data 1/Raw files/Memb 1/b-tubulin 2019-07-24 16hr 39min_Exposure_7.4sec.scn
- Figure 6 - figure supplement 1 - source data 1/Raw files/Memb 1/b-tubulin 2019-07-24 16hr 39min_ladder.scn
- Figure 6 - figure supplement 1 - source data 1/Raw files/Memb 1/eiF2a 2019-07-23 16hr 10min_Exposure_3.0sec.scn
- Figure 6 - figure supplement 1 - source data 1/Raw files/Memb 1/eiF2a 2019-07-23 16hr 10min_ladder.scn
- Figure 6 - figure supplement 1 - source data 1/Raw files/Memb 1/Opa1.zip
- Figure 6 - figure supplement 1 - source data 1/Raw files/Memb 1/p-4EBP1 2019-07-21 13hr 28min_Exposure_7.0sec.scn
- Figure 6 - figure supplement 1 - source data 1/Raw files/Memb 1/p-4EBP1 2019-07-21 13hr 28min_ladder.scn
- Figure 6 - figure supplement 1 - source data 1/Raw files/Memb 1/p-S6 2019-07-22 12hr 57min_Exposure_40.0sec.scn
- Figure 6 - figure supplement 1 - source data 1/Raw files/Memb 1/p-S6 2019-07-22 12hr 57min_ladder.scn
- Figure 6 - figure supplement 1 - source data 1/Raw files/Memb 2/
- Figure 6 - figure supplement 1 - source data 1/Raw files/Memb 2/4EBP1 2019-07-25 12hr 45min_Exposure_2.5sec.scn
- Figure 6 - figure supplement 1 - source data 1/Raw files/Memb 2/4EBP1 2019-07-25 12hr 45min_ladder.scn
- Figure 6 - figure supplement 1 - source data 1/Raw files/Memb 2/b-tubulin 2019-07-25 16hr 54min_Exposure_14.0sec.scn
- Figure 6 - figure supplement 1 - source data 1/Raw files/Memb 2/b-tubulin 2019-07-25 16hr 54min_ladder.scn
- Figure 6 - figure supplement 1 - source data 1/Raw files/Memb 2/p-eIF2a 2019-07-22 13hr 01min_Exposure_64.0sec.scn
- Figure 6 - figure supplement 1 - source data 1/Raw files/Memb 2/p-eIF2a 2019-07-22 13hr 01min_ladder.scn
- Figure 6 - figure supplement 1 - source data 1/Raw files/Memb 2/S6 2019-07-24 12hr 52min_Exposure_32.0sec.scn
- Figure 6 - figure supplement 1 - source data 1/Raw files/Memb 2/S6 2019-07-24 12hr 52min_ladder.scn
