# Supplementary material for: Activation of mTORC1 and c-Jun by Prohibitin1 loss in Schwann cells may link mitochondrial dysfunction to demyelination
Source: eLife. 2021 Sep 14;10:e66278. doi: 10.7554/eLife.66278 (PMC8478418; doi:10.7554/eLife.66278)
Supplement: Figure 7—source data 1. [file elife-66278-fig7-data1.zip]

Archive with 16 entries (13 files):
- Figure 7 - source data 1/Annotated uncropped WB.jpg
- Figure 7 - source data 1/Raw files/
- Figure 7 - source data 1/Raw files/Memb 1/
- Figure 7 - source data 1/Raw files/Memb 1/b-tubulin 2 2019-01-26 13hr 10min_Exposure_2.0sec.scn
- Figure 7 - source data 1/Raw files/Memb 1/b-tubulin 2 2019-01-26 13hr 10min_ladder.scn
- Figure 7 - source data 1/Raw files/Memb 1/p-4EBP1 2019-01-22 12hr 55min_Exposure_22.6sec.scn
- Figure 7 - source data 1/Raw files/Memb 1/p-4EBP1 2019-01-22 12hr 55min_ladder.scn
- Figure 7 - source data 1/Raw files/Memb 1/p-S6 2019-01-21 12hr 50min_Exposure_22.6sec.scn
- Figure 7 - source data 1/Raw files/Memb 1/p-S6 2019-01-21 12hr 50min_ladder.scn
- Figure 7 - source data 1/Raw files/Memb 2/
- Figure 7 - source data 1/Raw files/Memb 2/4EBP1 2019-01-27 13hr 43min_Exposure_1.0sec.scn
- Figure 7 - source data 1/Raw files/Memb 2/4EBP1 2019-01-27 13hr 43min_ladder.scn
- Figure 7 - source data 1/Raw files/Memb 2/b-tubulin 2019-01-28 17hr 29min_Exposure_11.4sec.scn
- Figure 7 - source data 1/Raw files/Memb 2/b-tubulin 2019-01-28 17hr 29min_ladder.scn
- Figure 7 - source data 1/Raw files/Memb 2/S6 2019-01-25 12hr 03min_Exposure_3.0sec.scn
- Figure 7 - source data 1/Raw files/Memb 2/S6 2019-01-25 12hr 03min_ladder.scn
