# Supplementary material for: Activation of mTORC1 and c-Jun by Prohibitin1 loss in Schwann cells may link mitochondrial dysfunction to demyelination
Source: eLife. 2021 Sep 14;10:e66278. doi: 10.7554/eLife.66278 (PMC8478418; doi:10.7554/eLife.66278)
Supplement: Figure 7—figure supplement 3—source data 1. [file elife-66278-fig7-figsupp3-data1.zip]

Archive with 18 entries (14 files):
- Figure 7 - figure supplement 3 - source data 1/Annotated uncropped WB.jpg
- Figure 7 - figure supplement 3 - source data 1/Raw files/
- Figure 7 - figure supplement 3 - source data 1/Raw files/Memb 1/
- Figure 7 - figure supplement 3 - source data 1/Raw files/Memb 1/Bip 2019-01-24 14hr 41min_ladder.scn
- Figure 7 - figure supplement 3 - source data 1/Raw files/Memb 1/Bip_1 2019-01-24 14hr 41min_Exposure_2.0sec.scn
- Figure 7 - figure supplement 3 - source data 1/Raw files/Memb 1/b-tubulin 2 2019-01-26 13hr 10min_Exposure_2.0sec.scn
- Figure 7 - figure supplement 3 - source data 1/Raw files/Memb 1/b-tubulin 2 2019-01-26 13hr 10min_ladder.scn
- Figure 7 - figure supplement 3 - source data 1/Raw files/Memb 1/eIF2a 2019-01-23 13hr 40min_Exposure_2.0sec.scn
- Figure 7 - figure supplement 3 - source data 1/Raw files/Memb 1/eIF2a 2019-01-23 13hr 40min_ladder.scn
- Figure 7 - figure supplement 3 - source data 1/Raw files/Memb 1/Opa1.zip
- Figure 7 - figure supplement 3 - source data 1/Raw files/Memb 2/
- Figure 7 - figure supplement 3 - source data 1/Raw files/Memb 2/b-tubulin 2019-01-28 17hr 29min_Exposure_11.4sec.scn
- Figure 7 - figure supplement 3 - source data 1/Raw files/Memb 2/b-tubulin 2019-01-28 17hr 29min_ladder.scn
- Figure 7 - figure supplement 3 - source data 1/Raw files/Memb 2/cJUN 2019-01-23 13hr 47min_Exposure_56.6sec.scn
- Figure 7 - figure supplement 3 - source data 1/Raw files/Memb 2/cJUN 2019-01-23 13hr 47min_ladder.scn
- Figure 7 - figure supplement 3 - source data 1/Raw files/Memb 3/
- Figure 7 - figure supplement 3 - source data 1/Raw files/Memb 3/p-EiF2a_2 2019-02-02 14hr 07min_Exposure_153.8sec.scn
- Figure 7 - figure supplement 3 - source data 1/Raw files/Memb 3/p-EiF2a_2 2019-02-02 14hr 07min_ladder.scn
